# Supplementary material for: The Immune/Inflammatory Underpinnings of Neurodevelopmental Disorders and Pediatric Acute-Onset Neuropsychiatric Syndrome: A Scoping Review
Source: Int J Mol Sci. 2025 Aug 11;26(16):7767. doi: 10.3390/ijms26167767 (PMC12386443; doi:10.3390/ijms26167767)
Supplement: Supplementary file 1 [file ijms-26-07767-s001.zip]

Archive with 1 entries (1 files):
- ijms-3726318-supplementary.pdf
